# Supplementary material for: Analysis of Perception, Reasons, and Motivations for COVID-19 Vaccination in People with Diabetes across Sub-Saharan Africa: A Mixed-Method Approach
Source: Int J Environ Res Public Health. 2022 Jun 27;19(13):7875. doi: 10.3390/ijerph19137875 (PMC9266073; doi:10.3390/ijerph19137875)
Supplement: Supplementary file 1 [file ijerph-19-07875-s001.zip]

Archive with 1 entries (1 files):
- ijerph-1795043-supplementary.pdf
